# Supplementary material for: Co-Expression Analysis Reveals Differential Expression of Homologous Genes Associated with Specific Terpenoid Biosynthesis in Rehmannia glutinosa
Source: Genes (Basel). 2022 Jun 19;13(6):1092. doi: 10.3390/genes13061092 (PMC9222246; doi:10.3390/genes13061092)
Supplement: Supplementary file 1 [file genes-13-01092-s001.zip]

Archive with 2 entries (2 files):
- genes-1750249-supplementary.xlsx
- Supplementary Figures S1-S4.pdf
